# Supplementary material for: Diversity distribution patterns of Chinese endemic seed plant species and their implications for conservation planning
Source: Sci Rep. 2016 Sep 23;6:33913. doi: 10.1038/srep33913 (PMC5034272; doi:10.1038/srep33913)
Supplement: Supplementary Appendix B [file srep33913-s3.xls]

## Sheet: SubregionSpSingle
Species name	Floristic unit
Abelia biflora	IIID10c
Abelia biflora	IIID7
Abelia biflora	IIID8a
Abelia biflora	IIID8b
Abelia biflora	IIID8c
Abelia biflora	IIIE13a
Abelia biflora	IIIE14b
Abelia biflora	IIIE14c
Abelia biflora	IB4b
Abelia biflora	IIID10a
Abelia biflora	IIID7
Abelia biflora	IIID8a
Abelia biflora	IIID8b
Abelia biflora	IIID8c
Abelia biflora	IIID8d
Abelia biflora	IIID9a
Abelia biflora	IIID9b
Abelia biflora	IIIE13a
Abelia biflora	IIIE14a
Abelia biflora	IIIE14b
Abelia biflora	IIIE14d
Abelia buddleioides	IIIE13a
Abelia buddleioides	IIIE14a
Abelia buddleioides	IIIE14b
Abelia buddleioides	IIIE14c
Abelia buddleioides	IIIE15b
Abelia buddleioides	IIIF17a
Abelia chinensis	IIID11b
Abelia chinensis	IIID11c
Abelia chinensis	IIID11d
Abelia chinensis	IIID9c
Abelia chinensis	IIID9d
Abelia chinensis	IIID10a
Abelia chinensis	IIID10c
Abelia chinensis	IIID10d
Abelia chinensis	IIID11b
Abelia chinensis	IIID11d
Abelia chinensis	IIID12a
Abelia chinensis	IIID12c
Abelia chinensis	IIID9a
Abelia chinensis	IIID9b
Abelia chinensis	IIID9c
Abelia chinensis	IIID9d
Abelia chinensis	IIIE13a
Abelia chinensis	IIIE14b
Abelia chinensis	IVG22
Abelia chinensis	IVG23
Abelia dielsii	IIID10a
Abelia dielsii	IIID10c
Abelia dielsii	IIID8c
Abelia dielsii	IIID9c
Abelia dielsii	IIIE14b
Abelia dielsii	IIIE14c
Abelia dielsii	IB4c
Abelia dielsii	IIC6a
Abelia dielsii	IIID10a
Abelia dielsii	IIID10b
Abelia dielsii	IIID10c
Abelia dielsii	IIID10d
Abelia dielsii	IIID11b
Abelia dielsii	IIID8b
Abelia dielsii	IIID8c
Abelia dielsii	IIID8d
Abelia dielsii	IIID9a
Abelia dielsii	IIID9b
Abelia dielsii	IIID9c
Abelia dielsii	IIID9d
Abelia dielsii	IIIE13a
Abelia dielsii	IIIE14a
Abelia dielsii	IIIE14b
Abelia dielsii	IIIE14c
Abelia dielsii	IIIE14d
Abelia dielsii	IIIE15b
Abelia dielsii	IIIF16c
Abelia dielsii	IVG22
Abelia engleriana	IIID10a
Abelia engleriana	IIID10b
Abelia engleriana	IIID10c
Abelia engleriana	IIID10d
Abelia engleriana	IIID11d
Abelia engleriana	IIID12a
Abelia engleriana	IIID12c
Abelia engleriana	IIID8c
Abelia engleriana	IIID8d
Abelia engleriana	IIID9b
Abelia engleriana	IIID9c
Abelia engleriana	IIIE13a
Abelia engleriana	IIIE14b
Abelia engleriana	IIIE14c
Abelia engleriana	IIIE14d
Abelia engleriana	IIIF16c
Abelia macrotera	IIID10a
Abelia macrotera	IIID10b
Abelia macrotera	IIID10c
Abelia macrotera	IIID10d
Abelia macrotera	IIID12a
Abelia macrotera	IIID8b
Abelia macrotera	IIID8c
Abelia macrotera	IIID9b
Abelia macrotera	IIIE13a
Abelia macrotera	IIIE14b
Abelia macrotera	IIIE14d
Abelia parvifolia	IIID10a
Abelia parvifolia	IIID10b
Abelia parvifolia	IIID10c
Abelia parvifolia	IIID10d
Abelia parvifolia	IIID11b
Abelia parvifolia	IIID12a
Abelia parvifolia	IIID12b
Abelia parvifolia	IIID12c
Abelia parvifolia	IIID8c
Abelia parvifolia	IIID9c
Abelia parvifolia	IIIE13a
Abelia parvifolia	IIIE14b
Abelia parvifolia	IIIE14c
Abelia parvifolia	IIIE14d
Abelia parvifolia	IVG22
Abelia umbellata	IB4c
Abelia umbellata	IIID10a
Abelia umbellata	IIID10c
Abelia umbellata	IIID8c
Abelia umbellata	IIID9b
Abelia umbellata	IIIE13a
Abelia umbellata	IIIE14a
Abelia umbellata	IIIE14b
Abelia umbellata	IIIE14c
Abelia umbellata	IIIE15b
Abelia umbellata	IVG24
Abelmoschus muliensis	IIIE13a
Abelmoschus muliensis	IIIE13b
Abelmoschus muliensis	IIIE14b
Abies beshanzuensis	IIID10d
Abies beshanzuensis	IIID9c
Abies chayuensis	IIIE15b
Abies chensiensis	IIID10a
Abies chensiensis	IIID10d
Abies chensiensis	IIID8c
Abies chensiensis	IIID9b
Abies chensiensis	IIIE14b
Abies chensiensis	IIIE14d
Abies chensiensis	IIIE15b
Abies ernestii	IIIE13a
Abies ernestii	IIIE14a
Abies ernestii	IIIE14b
Abies ernestii	IIID10a
Abies ernestii	IIID8c
Abies ernestii	IIIE13a
Abies ernestii	IIIE14a
Abies ernestii	IIIE14b
Abies ernestii	IIIE14c
Abies ernestii	IIIE14d
Abies ernestii	IIIE15b
Abies fabri	IIID10b
Abies fabri	IIID8b
Abies fabri	IIIE13a
Abies fabri	IIIE14b
Abies fabri	IIIE14c
Abies fabri	IIIE14d
Abies fanjingshanensis	IIID10d
Abies fargesii	IIID10b
Abies fargesii	IIID8c
Abies fargesii	IIIE13a
Abies fargesii	IIIE14c
Abies fargesii	IIIE14d
Abies fargesii	IIC6a
Abies fargesii	IIID10a
Abies fargesii	IIID8b
Abies fargesii	IIID8c
Abies fargesii	IIID9a
Abies fargesii	IIID9b
Abies fargesii	IIID9d
Abies fargesii	IIIE13a
Abies fargesii	IIIE14b
Abies fargesii	IIIE14c
Abies fargesii	IIIE14d
Abies fargesii	IIIF16a
Abies ferreana	IIIE13a
Abies ferreana	IIIE14a
Abies ferreana	IIIE14b
Abies ferreana	IIIE14c
Abies ferreana	IIIE14d
Abies forrestii	IIID9a
Abies forrestii	IIIE13a
Abies forrestii	IIIE14a
Abies forrestii	IIIE14b
Abies forrestii	IIIE14c
Abies forrestii	IIIE14d
Abies forrestii	IIIE15b
Abies forrestii	IIIF17a
Abies georgei	IIIE13a
Abies georgei	IIIE13c
Abies georgei	IIIE14a
Abies georgei	IIIE14b
Abies georgei	IIIE14c
Abies georgei	IIIE15b
Abies georgei	IVG24
Abies georgei	IIID11d
Abies georgei	IIIE13a
Abies georgei	IIIE14a
Abies georgei	IIIE14b
Abies georgei	IIIE14c
Abies georgei	IIIE15b
Abies georgei	IIIF17a
Abies kawakamii	IVG19b
Abies recurvata	IIIE14b
Abies recurvata	IIIE14a
Abies recurvata	IIIE14b
Abies recurvata	IIIE14c
Abies recurvata	IIIE14d
Abies squamata	IIID10a
Abies squamata	IIID8c
Abies squamata	IIID9d
Abies squamata	IIIE14d
Abies squamata	IIID7
Abies squamata	IIIE13a
Abies squamata	IIIE14a
Abies squamata	IIIE14b
Abies squamata	IIIE14c
Abies squamata	IIIF16c
Abies yuanbaoshanensis	IIID12a
Abutilon gebauerianum	IIIE13a
Abutilon gebauerianum	IIIE13b
Abutilon gebauerianum	IIIE13c
Abutilon gebauerianum	IIIE14a
Abutilon gebauerianum	IVG23
Abutilon paniculatum	IIIE13a
Abutilon paniculatum	IIIE13b
Abutilon paniculatum	IIIE14a
Abutilon paniculatum	IIIE14b
Abutilon roseum	IIID10c
Abutilon roseum	IIIE13a
Abutilon roseum	IIIE14b
Abutilon sinense	IIIE14a
Abutilon sinense	IIID10a
Abutilon sinense	IIID10b
Abutilon sinense	IIID10c
Abutilon sinense	IIID10d
Abutilon sinense	IIID11a
Abutilon sinense	IIID11d
Abutilon sinense	IIID12a
Abutilon sinense	IIID12b
Abutilon sinense	IIID12c
Abutilon sinense	IIIE13a
Abutilon sinense	IIIE13c
Abutilon sinense	IIIE14b
Abutilon sinense	IVG22
Abutilon sinense	IVG23
Acacia delavayi	IIID12c
Acacia delavayi	IIIE13a
Acacia delavayi	IIIE13b
Acacia delavayi	IIIE13c
Acacia delavayi	IVG22
Acacia delavayi	IIID10d
Acacia delavayi	IIID11b
Acacia delavayi	IIID11c
Acacia delavayi	IIID11d
Acacia delavayi	IIID12a
Acacia delavayi	IIID12b
Acacia delavayi	IIID12c
Acacia delavayi	IIIE13a
Acacia delavayi	IIIE13b
Acacia delavayi	IIIE14a
Acacia delavayi	IIIE14b
Acacia delavayi	IVG22
Acacia delavayi	IVG23
Acacia teniana	IIID10c
Acacia teniana	IIID11a
Acacia teniana	IIIE13a
Acacia teniana	IIIE14b
Acacia teniana	IVG23
Acacia yunnanensis	IIIE13a
Acacia yunnanensis	IIIE13c
Acacia yunnanensis	IIIE14b
Acacia yunnanensis	IVG23
Acalypha akoensis	IVG19b
Acalypha akoensis	IVG20
Acalypha hainanensis	IVG21d
Acalypha schneideriana	IIID10a
Acalypha schneideriana	IIIE13a
Acalypha schneideriana	IIIE13b
Acalypha schneideriana	IIIE13c
Acalypha schneideriana	IIIE14b
Acalypha schneideriana	IVG23
Acalypha suirenbiensis	IVG19a
Acalypha suirenbiensis	IVG20
Acanthochlamys bracteata	IA3
Acanthochlamys bracteata	IB4b
Acanthochlamys bracteata	IB4c
Acanthochlamys bracteata	IIC5a
Acanthochlamys bracteata	IIC5b
Acanthochlamys bracteata	IIC6a
Acanthochlamys bracteata	IIC6c
Acanthochlamys bracteata	IIID10a
Acanthochlamys bracteata	IIID10b
Acanthochlamys bracteata	IIID10c
Acanthochlamys bracteata	IIID10d
Acanthochlamys bracteata	IIID12a
Acanthochlamys bracteata	IIID7
Acanthochlamys bracteata	IIID8b
Acanthochlamys bracteata	IIID8c
Acanthochlamys bracteata	IIID8d
Acanthochlamys bracteata	IIID9a
Acanthochlamys bracteata	IIID9d
Acanthochlamys bracteata	IIIE13a
Acanthochlamys bracteata	IIIE13b
Acanthochlamys bracteata	IIIE13c
Acanthochlamys bracteata	IIIE14a
Acanthochlamys bracteata	IIIE14b
Acanthochlamys bracteata	IIIE14c
Acanthochlamys bracteata	IIIE14d
Acanthochlamys bracteata	IIIE15b
Acanthochlamys bracteata	IIIF16a
Acanthochlamys bracteata	IIIF16b
Acanthochlamys bracteata	IIIF16c
Acanthochlamys bracteata	IIIF17a
Acanthochlamys bracteata	IIIF17b
Acanthochlamys bracteata	IIIF18
Acanthochlamys bracteata	IVG23
Acanthochlamys bracteata	IVG24
Acantholimon laevigatum	IIC5a
Acantholimon laevigatum	IIC5b
Acantholimon popovii	IA3
Acantholimon popovii	IIC6c
Acer acutum	IIID10d
Acer acutum	IIID8c
Acer acutum	IIID9a
Acer acutum	IIID9b
Acer acutum	IIID9c
Acer acutum	IIID9d
Acer acutum	IIIE13c
Acer albopurpurascens	IVG19b
Acer amplum	IIID10d
Acer amplum	IIID12c
Acer amplum	IIIE13b
Acer amplum	IIID10a
Acer amplum	IIID10c
Acer amplum	IIID10d
Acer amplum	IIID11b
Acer amplum	IIID11d
Acer amplum	IIID12a
Acer amplum	IIID12c
Acer amplum	IIID9a
Acer amplum	IIID9b
Acer amplum	IIID9c
Acer amplum	IIID9d
Acer amplum	IIIE13a
Acer amplum	IIIE13b
Acer amplum	IIIE14a
Acer amplum	IIIE14b
Acer amplum	IIIE14c
Acer amplum	IIIE14d
Acer amplum	IVG23
Acer anhweiense	IIID9a
Acer anhweiense	IIID9b
Acer anhweiense	IIID9c
Acer bicolor	IIID10c
Acer bicolor	IIID10d
Acer bicolor	IIID11c
Acer bicolor	IIID11d
Acer bicolor	IIID12a
Acer bicolor	IVG22
Acer buergerianum	IIID10a
Acer buergerianum	IIID8c
Acer buergerianum	IIID9a
Acer buergerianum	IIID9c
Acer buergerianum	IIID9d
Acer buergerianum	IIIE13a
Acer buergerianum	IIIE14d
Acer buergerianum	IVG19b
Acer buergerianum	IIID10a
Acer buergerianum	IIID10b
Acer buergerianum	IIID10d
Acer buergerianum	IIID11a
Acer buergerianum	IIID11b
Acer buergerianum	IIID11c
Acer buergerianum	IIID11d
Acer buergerianum	IIID12a
Acer buergerianum	IIID8a
Acer buergerianum	IIID8b
Acer buergerianum	IIID8c
Acer buergerianum	IIID9a
Acer buergerianum	IIID9b
Acer buergerianum	IIID9c
Acer buergerianum	IIIE13a
Acer buergerianum	IIIE14b
Acer buergerianum	IIIE14c
Acer catalpifolium	IIID10b
Acer catalpifolium	IIID10c
Acer catalpifolium	IIID10d
Acer catalpifolium	IIID11b
Acer catalpifolium	IIID9d
Acer catalpifolium	IIIE13a
Acer catalpifolium	IIIE14b
Acer catalpifolium	IIIE14c
Acer catalpifolium	IIIE14d
Acer caudatifolium	IVG19b
Acer caudatifolium	IVG20
Acer ceriferum	IIID10a
Acer ceriferum	IIID9b
Acer ceriferum	IVG23
Acer changhuaense	IIID9a
Acer changhuaense	IIID9c
Acer chingii	IIID10c
Acer chingii	IIID10d
Acer chingii	IIID11a
Acer chingii	IIID11b
Acer Chingii	IIID11d
Acer chingii	IIID12a
Acer Chingii	IIID12c
Acer chingii	IIIE13c
Acer chunii	IIID10d
Acer chunii	IIIE14b
Acer chunii	IIID11a
Acer chunii	IIID11b
Acer chunii	IIIE14a
Acer chunii	IIIE14b
Acer cinnamomifolium	IIID10a
Acer cinnamomifolium	IIID10c
Acer cinnamomifolium	IIID10d
Acer cinnamomifolium	IIID11a
Acer cinnamomifolium	IIID11b
Acer cinnamomifolium	IIID11c
Acer cinnamomifolium	IIID11d
Acer cinnamomifolium	IIID12a
Acer cinnamomifolium	IIID12c
Acer cinnamomifolium	IIID8b
Acer cinnamomifolium	IIID9a
Acer cinnamomifolium	IIID9b
Acer cinnamomifolium	IIID9c
Acer cinnamomifolium	IIID9d
Acer cinnamomifolium	IIIE13a
Acer cinnamomifolium	IVG22
Acer cinnamomifolium	IVG24
Acer confertifolium	IIID11a
Acer confertifolium	IIID11b
Acer confertifolium	IIID11c
Acer confertifolium	IVG22
Acer cordatum	IIID10a
Acer cordatum	IIID10c
Acer cordatum	IIID10d
Acer cordatum	IIID11a
Acer cordatum	IIID11b
Acer cordatum	IIID11c
Acer cordatum	IIID11d
Acer cordatum	IIID12a
Acer cordatum	IIID12c
Acer cordatum	IIID9a
Acer cordatum	IIID9b
Acer cordatum	IIID9c
Acer cordatum	IIID9d
Acer cordatum	IIIE14b
Acer cordatum	IIIE14c
Acer cordatum	IIIE14d
Acer cordatum	IVG23
Acer cordatum	IVG24
Acer coriaceifolium	IIID10b
Acer coriaceifolium	IIID10c
Acer coriaceifolium	IIID10d
Acer coriaceifolium	IIID11d
Acer coriaceifolium	IIID12a
Acer coriaceifolium	IIID12b
Acer coriaceifolium	IIIE13a
Acer coriaceifolium	IVG22
Acer crassum	IIID12a
Acer crassum	IIID12c
Acer crassum	IIIE13a
Acer crassum	IIIE13b
Acer crassum	IVG22
Acer crassum	IVG23
Acer davidii	IIID9c
Acer davidii	IB4c
Acer davidii	IIC6a
Acer davidii	IIID10a
Acer davidii	IIID10b
Acer davidii	IIID10c
Acer davidii	IIID10d
Acer davidii	IIID11a
Acer davidii	IIID11b
Acer davidii	IIID11c
Acer davidii	IIID11d
Acer davidii	IIID12a
Acer davidii	IIID12b
Acer davidii	IIID12c
Acer davidii	IIID8b
Acer davidii	IIID8c
Acer davidii	IIID8d
Acer davidii	IIID9a
Acer davidii	IIID9b
Acer davidii	IIID9c
Acer davidii	IIID9d
Acer davidii	IIIE13a
Acer davidii	IIIE13b
Acer davidii	IIIE13c
Acer davidii	IIIE14a
Acer davidii	IIIE14b
Acer davidii	IIIE14c
Acer davidii	IIIE14d
Acer davidii	IIIF16a
Acer davidii	IVG22
Acer davidii	IVG23
Acer davidii	IVG24
Acer discolor	IIID10a
Acer discolor	IIID10c
Acer discolor	IIID8c
Acer discolor	IIID9a
Acer discolor	IIIE13a
Acer discolor	IIIE14d
Acer duplicatoserratum	IIID10a
Acer duplicatoserratum	IIID11a
Acer duplicatoserratum	IIID8a
Acer duplicatoserratum	IIID8b
Acer duplicatoserratum	IIID8c
Acer duplicatoserratum	IIID9a
Acer duplicatoserratum	IIID9b
Acer duplicatoserratum	IIID9d
Acer duplicatoserratum	IVG19b
Acer elegantulum	IIID9a
Acer elegantulum	IIID9c
Acer elegantulum	IIID10d
Acer elegantulum	IIID11a
Acer elegantulum	IIID11b
Acer elegantulum	IIID9a
Acer elegantulum	IIID9b
Acer elegantulum	IIID9c
Acer elegantulum	IIID9d
Acer elegantulum	IIIE13c
Acer emeiense	IIIE14b
Acer erianthum	IIID10a
Acer erianthum	IIID10b
Acer erianthum	IIID10c
Acer erianthum	IIID10d
Acer erianthum	IIID11c
Acer erianthum	IIID11d
Acer erianthum	IIID12a
Acer erianthum	IIID8c
Acer erianthum	IIID9a
Acer erianthum	IIID9b
Acer erianthum	IIIE13a
Acer erianthum	IIIE14a
Acer erianthum	IIIE14b
Acer erianthum	IIIE14c
Acer erianthum	IIIE14d
Acer eucalyptoides	IIIF17a
Acer eucalyptoides	IVG24
Acer fabri	IIID11c
Acer fabri	IIID10a
Acer fabri	IIID10b
Acer fabri	IIID10c
Acer fabri	IIID10d
Acer fabri	IIID11b
Acer fabri	IIID11c
Acer fabri	IIID11d
Acer fabri	IIID12a
Acer fabri	IIID12b
Acer fabri	IIID12c
Acer fabri	IIID9c
Acer fabri	IIID9d
Acer fabri	IIIE13a
Acer fabri	IIIE13b
Acer fabri	IIIE13c
Acer fabri	IIIE14a
Acer fabri	IIIE14b
Acer fabri	IIIE14c
Acer fabri	IIIE14d
Acer fabri	IVG21a
Acer fabri	IVG21c
Acer fabri	IVG21d
Acer fabri	IVG22
Acer fabri	IVG23
Acer firmianioides	IIID10d
Acer forrestii	IIC6a
Acer forrestii	IIID10a
Acer forrestii	IIID10b
Acer forrestii	IIID10c
Acer forrestii	IIID10d
Acer forrestii	IIID11d
Acer forrestii	IIID12a
Acer forrestii	IIID8b
Acer forrestii	IIID8c
Acer forrestii	IIID9a
Acer forrestii	IIID9d
Acer forrestii	IIIE13a
Acer forrestii	IIIE13b
Acer forrestii	IIIE13c
Acer forrestii	IIIE14a
Acer forrestii	IIIE14b
Acer forrestii	IIIE14c
Acer forrestii	IIIE14d
Acer forrestii	IIIE15b
Acer forrestii	IIIF17a
Acer forrestii	IVG22
Acer franchetii	IIID10a
Acer franchetii	IIID10b
Acer franchetii	IIID10c
Acer franchetii	IIID10d
Acer franchetii	IIID12a
Acer franchetii	IIID12c
Acer franchetii	IIID8c
Acer franchetii	IIID9a
Acer franchetii	IIID9b
Acer franchetii	IIID9d
Acer franchetii	IIIE13a
Acer franchetii	IIIE13b
Acer franchetii	IIIE13c
Acer franchetii	IIIE14a
Acer franchetii	IIIE14b
Acer franchetii	IIIE14c
Acer franchetii	IIIE14d
Acer franchetii	IVG23
Acer fulvescens	IIID10a
Acer fulvescens	IIID8c
Acer fulvescens	IIIE13a
Acer fulvescens	IIIE14a
Acer fulvescens	IIIE14b
Acer fulvescens	IIIE14c
Acer fulvescens	IIIE14d
Acer fulvescens	IIIE15b
Acer gracilifolium	IIIE14d
Acer griseum	IIID10a
Acer griseum	IIID10d
Acer griseum	IIID8b
Acer griseum	IIID8c
Acer griseum	IIID9b
Acer grosseri	IB4c
Acer grosseri	IIID10a
Acer grosseri	IIID8b
Acer grosseri	IIID8c
Acer grosseri	IIID8d
Acer grosseri	IIID9a
Acer grosseri	IIID9b
Acer grosseri	IIID9c
Acer grosseri	IIIE14d
Acer guanense	IIIE14d
Acer guizhouense	IIID10d
Acer henryi	IIID10a
Acer henryi	IIID10c
Acer henryi	IIID10d
Acer henryi	IIID12a
Acer henryi	IIID8b
Acer henryi	IIID8c
Acer henryi	IIID8d
Acer henryi	IIID9a
Acer henryi	IIID9b
Acer henryi	IIID9c
Acer henryi	IIIE13a
Acer henryi	IIIE14b
Acer henryi	IIIE14d
Acer heptalobum	IIIE13a
Acer heptalobum	IIIE13b
Acer heptalobum	IIIE13c
Acer heptalobum	IIIE14a
Acer heptalobum	IIIE14b
Acer heptalobum	IIIE15b
Acer heptalobum	IIIF17a
Acer heptalobum	IVG24
Acer hilaense	IIID12c
Acer hilaense	IIIE13c
Acer hilaense	IIIE14a
Acer huianum	IVG23
Acer kawakamii	IVG19a
Acer kawakamii	IVG19b
Acer kawakamii	IVG20
Acer kiangsiense	IIID10c
Acer kiangsiense	IIID12a
Acer kiangsiense	IIID9d
Acer kungshanense	IIID10c
Acer kungshanense	IIIE13a
Acer kungshanense	IIIE13c
Acer kungshanense	IIIE14a
Acer kungshanense	IIIE14b
Acer kungshanense	IIIE14c
Acer kungshanense	IVG23
Acer kungshanense	IVG24
Acer kuomeii	IIID10c
Acer kuomeii	IIID11d
Acer kuomeii	IIID12c
Acer kuomeii	IIIE13b
Acer kuomeii	IIIE13c
Acer kuomeii	IVG22
Acer kuomeii	IVG23
Acer kwangnanense	IIID12c
Acer kwangnanense	IIIE13b
Acer kwangnanense	IIIE14c
Acer kwangnanense	IVG22
Acer kwangnanense	IVG23
Acer kweilinense	IIID10a
Acer kweilinense	IIID10c
Acer kweilinense	IIID10d
Acer kweilinense	IIID11d
Acer kweilinense	IIID12a
Acer kweilinense	IIID12c
Acer kweilinense	IIIE13b
Acer kweilinense	IIIE14b
Acer kweilinense	IIIE14c
Acer laevigatum	IIIE14b
Acer laevigatum	IIIE14c
Acer laevigatum	IVG22
Acer laevigatum	IIID10a
Acer laevigatum	IIID10b
Acer laevigatum	IIID10c
Acer laevigatum	IIID10d
Acer laevigatum	IIID12a
Acer laevigatum	IIID12c
Acer laevigatum	IIID9b
Acer laevigatum	IIIE13a
Acer laevigatum	IIIE13b
Acer laevigatum	IIIE13c
Acer laevigatum	IIIE14a
Acer laevigatum	IIIE14b
Acer laevigatum	IIIE14d
Acer laevigatum	IIIE15b
Acer laevigatum	IVG22
Acer laevigatum	IVG23
Acer laevigatum	IVG24
Acer laikuanii	IIID9c
Acer laikuanii	IIID9d
Acer laurinum	IIIE13b
Acer laurinum	IIIE14a
Acer laurinum	IVG21c
Acer laurinum	IVG21d
Acer laurinum	IVG22
Acer laurinum	IVG24
Acer laxiflorum	IIID10a
Acer laxiflorum	IIID10b
Acer laxiflorum	IIID10c
Acer laxiflorum	IIID10d
Acer laxiflorum	IIID11b
Acer laxiflorum	IIID11d
Acer laxiflorum	IIID12a
Acer laxiflorum	IIID8b
Acer laxiflorum	IIID8c
Acer laxiflorum	IIIE13a
Acer laxiflorum	IIIE13b
Acer laxiflorum	IIIE13c
Acer laxiflorum	IIIE14a
Acer laxiflorum	IIIE14b
Acer laxiflorum	IIIE14c
Acer laxiflorum	IIIE14d
Acer laxiflorum	IIIE15b
Acer laxiflorum	IVG23
Acer laxiflorum	IVG24
Acer leipoense	IIIE13a
Acer leipoense	IIID9d
Acer leipoense	IIIE13c
Acer leipoense	IIIE14b
Acer leipoense	IIIE14d
Acer leipoense	IVG24
Acer leptophyllum	IIID9b
Acer lichuanense	IIID10a
Acer lichuanense	IIID10d
Acer linganense	IIID9b
Acer linganense	IIID9d
Acer linganense	IIID10a
Acer linganense	IIID8c
Acer linganense	IIID9a
Acer linganense	IIID9b
Acer linganense	IIID9c
Acer linganense	IIID9d
Acer lingii	IIID11a
Acer longicarpum	IIID12c
Acer longicarpum	IIIE13b
Acer longicarpum	IVG23
Acer longipedicellatum	IIIE14b
Acer longipes	IIID10a
Acer longipes	IIID10c
Acer longipes	IIID10d
Acer longipes	IIID8c
Acer longipes	IIID9a
Acer longipes	IIID9b
Acer longipes	IIID9c
Acer longipes	IIID9d
Acer longipes	IIIE14a
Acer longipes	IIIE14b
Acer longipes	IVG23
Acer lucidum	IIID10b
Acer lucidum	IIID10d
Acer lucidum	IIID11b
Acer lucidum	IIID11c
Acer lucidum	IIID11d
Acer lucidum	IIID12c
Acer lucidum	IIID9c
Acer lucidum	IIID9d
Acer lucidum	IVG22
Acer lungshengense	IIID10d
Acer lungshengense	IIID12a
Acer lungshengense	IIIE13b
Acer lungshengense	IIIE14c
Acer machilifolium	IIID12c
Acer machilifolium	IIID7
Acer machilifolium	IIIE13c
Acer machilifolium	IIIE14a
Acer machilifolium	IIIE14b
Acer machilifolium	IIIF17a
Acer machilifolium	IVG22
Acer machilifolium	IVG23
Acer machilifolium	IVG24
Acer mapienense	IIID10b
Acer mapienense	IIIE13a
Acer mapienense	IIIE14b
Acer maximowiczii	IB4c
Acer maximowiczii	IIC6a
Acer maximowiczii	IIID10a
Acer maximowiczii	IIID10b
Acer maximowiczii	IIID10c
Acer maximowiczii	IIID10d
Acer maximowiczii	IIID11b
Acer maximowiczii	IIID11d
Acer maximowiczii	IIID12a
Acer maximowiczii	IIID8c
Acer maximowiczii	IIID8d
Acer maximowiczii	IIID9b
Acer maximowiczii	IIIE13a
Acer maximowiczii	IIIE13c
Acer maximowiczii	IIIE14b
Acer maximowiczii	IIIE14c
Acer maximowiczii	IIIE14d
Acer maximowiczii	IIIF16a
Acer megalodum	IIID8c
Acer megalodum	IIID8d
Acer metcalfii	IIID10d
Acer metcalfii	IIID11b
Acer metcalfii	IIID11c
Acer metcalfii	IIID11d
Acer metcalfii	IIID12a
Acer metcalfii	IIID12b
Acer metcalfii	IIID12c
Acer metcalfii	IIID9c
Acer metcalfii	IIID9d
Acer metcalfii	IVG22
Acer miaoshanicum	IIID11d
Acer miaoshanicum	IIIE13a
Acer miaotaiense	IIID9a
Acer miaotaiense	IIID10a
Acer miaotaiense	IIID8c
Acer morrisonense	IVG19a
Acer morrisonense	IVG19b
Acer morrisonense	IVG20
Acer nayongense	IIID10c
Acer nayongense	IIID10d
Acer oligocarpum	IIID9d
Acer oligocarpum	IIIE14a
Acer oligocarpum	IIIE14d
Acer oligocarpum	IIIF17a
Acer oligocarpum	IVG24
Acer olivaceum	IIID10d
Acer olivaceum	IIID9a
Acer olivaceum	IIID9b
Acer olivaceum	IIID9c
Acer olivaceum	IIID9d
Acer olivaceum	IIIE14a
Acer olivaceum	IIIE14b
Acer oliverianum	IIID10a
Acer oliverianum	IIID10b
Acer oliverianum	IIID10c
Acer oliverianum	IIID10d
Acer oliverianum	IIID11a
Acer oliverianum	IIID11b
Acer oliverianum	IIID11c
Acer oliverianum	IIID11d
Acer oliverianum	IIID12a
Acer oliverianum	IIID12b
Acer oliverianum	IIID12c
Acer oliverianum	IIID8c
Acer oliverianum	IIID9a
Acer oliverianum	IIID9b
Acer oliverianum	IIID9c
Acer oliverianum	IIID9d
Acer oliverianum	IIIE13a
Acer oliverianum	IIIE14b
Acer oliverianum	IIIE14c
Acer oliverianum	IIIE14d
Acer paihengii	IIID12c
Acer pashanicum	IIID10a
Acer pauciflorum	IIID11a
Acer pauciflorum	IIID9a
Acer pauciflorum	IIID9c
Acer paxii	IIID10a
Acer paxii	IIID10c
Acer paxii	IIID10d
Acer paxii	IIID12a
Acer paxii	IIID12c
Acer paxii	IIID8c
Acer paxii	IIID9b
Acer paxii	IIIE13a
Acer paxii	IIIE13b
Acer paxii	IIIE14b
Acer paxii	IIIE14c
Acer paxii	IIIE14d
Acer paxii	IVG22
Acer paxii	IVG23
Acer pehpeiense	IIID10b
Acer pentaphyllum	IIIE14b
Acer pentaphyllum	IIIE14c
Acer pilosum	IIID8d
Acer pilosum	IB4c
Acer pilosum	IIC6a
Acer pilosum	IIID8c
Acer pilosum	IIID8d
Acer pilosum	IIIE14d
Acer poliophyllum	IIID10d
Acer poliophyllum	IIID12a
Acer poliophyllum	IIIE13b
Acer prolificum	IIID10b
Acer prolificum	IIID10c
Acer prolificum	IIID10d
Acer prolificum	IIIE13a
Acer prolificum	IIIE14a
Acer prolificum	IIIE14b
Acer pubinerve	IIID10a
Acer pubinerve	IIID10a
Acer pubinerve	IIID10d
Acer pubinerve	IIID11a
Acer pubinerve	IIID11b
Acer pubinerve	IIID11c
Acer pubinerve	IIID11d
Acer pubinerve	IIID12a
Acer pubinerve	IIID12c
Acer pubinerve	IIID9a
Acer pubinerve	IIID9b
Acer pubinerve	IIID9c
Acer pubinerve	IIID9d
Acer pubinerve	IIIE13a
Acer pubinerve	IIIE13b
Acer pubinerve	IIIE14b
Acer pubinerve	IIIE14c
Acer pubinerve	IIIE14d
Acer pubinerve	IVG22
Acer pubinerve	IVG23
Acer pubipalmatum	IIID9a
Acer pubipalmatum	IIID9b
Acer pubipalmatum	IIID9c
Acer pubipalmatum	IIID9d
Acer pubipalmatum	IIIE13a
Acer pubipetiolatum	IIID12c
Acer pubipetiolatum	IIIE13b
Acer pubipetiolatum	IVG23
Acer pubipetiolatum	IIID12a
Acer pubipetiolatum	IIID12c
Acer pubipetiolatum	IIIE13a
Acer pubipetiolatum	IIIE13c
Acer pubipetiolatum	IIIE14a
Acer pubipetiolatum	IVG23
Acer pubipetiolatum	IVG24
Acer robustum	IIID10a
Acer robustum	IIID10b
Acer robustum	IIID10c
Acer robustum	IIID10d
Acer robustum	IIID11d
Acer robustum	IIID8c
Acer robustum	IIID8d
Acer robustum	IIID9a
Acer robustum	IIID9b
Acer robustum	IIID9d
Acer robustum	IIIE13a
Acer robustum	IIIE13b
Acer robustum	IIIE14a
Acer robustum	IIIE14b
Acer robustum	IIIE14d
Acer rubronervium	IIID10d
Acer rubronervium	IIIE13a
Acer schneiderianum	IIID10c
Acer schneiderianum	IIID11d
Acer schneiderianum	IIIE13a
Acer schneiderianum	IIIE14b
Acer serrulatum	IVG19a
Acer serrulatum	IVG19b
Acer serrulatum	IVG20
Acer shangszeense	IIIE13b
Acer shangszeense	IVG22
Acer shensiense	IIID8c
Acer shihweii	IIID10c
Acer sichourense	IIID10d
Acer sichourense	IIID12c
Acer sichourense	IIIE13b
Acer sichourense	IVG23
Acer sinense	IIC5a
Acer sinense	IIID10a
Acer sinense	IIID10b
Acer sinense	IIID10c
Acer sinense	IIID10d
Acer sinense	IIID11b
Acer sinense	IIID11c
Acer sinense	IIID11d
Acer sinense	IIID12a
Acer sinense	IIID12b
Acer sinense	IIID12c
Acer sinense	IIID8b
Acer sinense	IIID8c
Acer sinense	IIID9a
Acer sinense	IIID9b
Acer sinense	IIID9c
Acer sinense	IIID9d
Acer sinense	IIIE13a
Acer sinense	IIIE13b
Acer sinense	IIIE13c
Acer sinense	IIIE14a
Acer sinense	IIIE14b
Acer sinense	IIIE14c
Acer sinense	IIIE14d
Acer sinense	IIIE15b
Acer sinense	IVG22
Acer sinense	IVG23
Acer sinense	IVG24
Acer sino-oblongum	IIID11a
Acer sino-oblongum	IIID11b
Acer sino-oblongum	IIID11c
Acer sino-oblongum	IIID11d
Acer sino-oblongum	IIID12a
Acer sino-oblongum	IIID9c
Acer sino-oblongum	IVG22
Acer sinopurpurascens	IIID9a
Acer sinopurpurascens	IIID9b
Acer sinopurpurascens	IIID9c
Acer sinopurpurascens	IIID9d
Acer stachyophyllum	IIIE14c
Acer stachyophyllum	IIIE14d
Acer stachyophyllum	IB4c
Acer stachyophyllum	IIC6a
Acer stachyophyllum	IIID10a
Acer stachyophyllum	IIID10b
Acer stachyophyllum	IIID10c
Acer stachyophyllum	IIID10d
Acer stachyophyllum	IIID11b
Acer stachyophyllum	IIID8c
Acer stachyophyllum	IIID8d
Acer stachyophyllum	IIID9b
Acer stachyophyllum	IIIE13a
Acer stachyophyllum	IIIE14a
Acer stachyophyllum	IIIE14b
Acer stachyophyllum	IIIE14c
Acer stachyophyllum	IIIE14d
Acer stachyophyllum	IIIE15b
Acer stachyophyllum	IIIF16a
Acer stachyophyllum	IIIF17a
Acer stachyophyllum	IVG24
Acer stenolobum	IB4c
Acer stenolobum	IIC6a
Acer stenolobum	IIID8b
Acer stenolobum	IIID8c
Acer stenolobum	IIID8d
Acer sunyiense	IIID10a
Acer sunyiense	IIID11a
Acer sunyiense	IIID11d
Acer sunyiense	IIID8c
Acer sunyiense	IIID9d
Acer sunyiense	IIIE14c
Acer sunyiense	IIIE14d
Acer sutchuenense	IIID10a
Acer sutchuenense	IIID10d
Acer sutchuenense	IIIE13a
Acer sutchuenense	IIIE14b
Acer sycopseoides	IIID10d
Acer sycopseoides	IIID11d
Acer sycopseoides	IIID12a
Acer sycopseoides	IIID12c
Acer taipuense	IIID11c
Acer tenellum	IIID10c
Acer tenellum	IIID10d
Acer tenellum	IIID10a
Acer tenellum	IIID10d
Acer tetramerum	IIC6a
Acer tetramerum	IIID10a
Acer tetramerum	IIID10b
Acer tetramerum	IIID10c
Acer tetramerum	IIID10d
Acer tetramerum	IIID11b
Acer tetramerum	IIID8c
Acer tetramerum	IIID8d
Acer tetramerum	IIID9d
Acer tetramerum	IIIE13a
Acer tetramerum	IIIE14a
Acer tetramerum	IIIE14b
Acer tetramerum	IIIE14c
Acer tetramerum	IIIE14d
Acer tetramerum	IIIE15b
Acer tetramerum	IIIF16a
Acer tetramerum	IIIF17a
Acer tetramerum	IVG24
Acer tibetense	IIIE15b
Acer tricaudatum	IIID8c
Acer tricaudatum	IIIE14c
Acer tsinglingense	IIID10a
Acer tsinglingense	IIID8b
Acer tsinglingense	IIID8c
Acer tsinglingense	IIID8d
Acer tsinglingense	IIID9a
Acer tsinglingense	IIID9b
Acer tsinglingense	IIIE13a
Acer tsinglingense	IIIE14b
Acer tsinglingense	IIIE14d
Acer tsinglingense	IIIE15b
Acer tutcheri	IIID10a
Acer tutcheri	IIID10d
Acer tutcheri	IIID11a
Acer tutcheri	IIID11b
Acer tutcheri	IIID11c
Acer tutcheri	IIID11d
Acer tutcheri	IIID12a
Acer tutcheri	IIID12b
Acer tutcheri	IIID8c
Acer tutcheri	IIID9a
Acer tutcheri	IIID9c
Acer tutcheri	IIID9d
Acer tutcheri	IIIE14b
Acer tutcheri	IIIE14c
Acer tutcheri	IVG22
Acer wangchii	IIID10d
Acer wangchii	IIID12a
Acer wangchii	IIID12b
Acer wangchii	IIID12c
Acer wilsonii	IIID10a
Acer wilsonii	IIID10b
Acer wilsonii	IIID10c
Acer wilsonii	IIID10d
Acer wilsonii	IIID11a
Acer wilsonii	IIID11b
Acer wilsonii	IIID11c
Acer wilsonii	IIID11d
Acer wilsonii	IIID12a
Acer wilsonii	IIID12b
Acer wilsonii	IIID12c
Acer wilsonii	IIID9a
Acer wilsonii	IIID9b
Acer wilsonii	IIID9c
Acer wilsonii	IIID9d
Acer wilsonii	IIIE13a
Acer wilsonii	IIIE13b
Acer wilsonii	IIIE13c
Acer wilsonii	IIIE14a
Acer wilsonii	IIIE14c
Acer wilsonii	IVG22
Acer wilsonii	IVG23
Acer wuyishanicum	IIID11a
Acer wuyishanicum	IIID9c
Acer wuyishanicum	IIID9d
Acer wuyuanense	IIID11b
Acer wuyuanense	IIID11c
Acer wuyuanense	IIID9b
Acer wuyuanense	IIID9c
Acer wuyuanense	IIID9d
Acer yaoshanicum	IIID10d
Acer yaoshanicum	IIID11d
Acer yinkunii	IIID11d
Acer yinkunii	IIID12a
Acer yinkunii	IIID12b
Acer yui	IIIE13b
Acer yui	IIIE14c
Acer yui	IIIE14d
Acer zhongtiaoense	IIID8c
Achillea wilsoniana	IA3
Achillea wilsoniana	IB4c
Achillea wilsoniana	IIID10a
Achillea wilsoniana	IIID10b
Achillea wilsoniana	IIID10c
Achillea wilsoniana	IIID10d
Achillea wilsoniana	IIID11d
Achillea wilsoniana	IIID12a
Achillea wilsoniana	IIID12b
Achillea wilsoniana	IIID12c
Achillea wilsoniana	IIID8c
Achillea wilsoniana	IIID8d
Achillea wilsoniana	IIID9b
Achillea wilsoniana	IIID9d
Achillea wilsoniana	IIIE13a
Achillea wilsoniana	IIIE13b
Achillea wilsoniana	IIIE14a
Achillea wilsoniana	IIIE14b
Achillea wilsoniana	IIIE14c
Achillea wilsoniana	IIIE14d
Achillea wilsoniana	IIIF16a
Achillea wilsoniana	IVG22
Achillea wilsoniana	IVG23
Achnatherum breviaristatum	IA3
Achnatherum breviaristatum	IIC6a
Achnatherum breviaristatum	IIID10a
Achnatherum breviaristatum	IIID7
Achnatherum breviaristatum	IIID8b
Achnatherum breviaristatum	IIID8c
Achnatherum breviaristatum	IIID8d
Achnatherum breviaristatum	IIIE14a
Achnatherum breviaristatum	IIIE14c
Achnatherum breviaristatum	IIIE14d
Achnatherum breviaristatum	IIIE15b
Achnatherum breviaristatum	IIIF16b
Achnatherum chingii	IIID8c
Achnatherum chingii	IIIE14a
Achnatherum chingii	IIIE14c
Achnatherum chingii	IIIF16a
Achnatherum chingii	IIIF16c
Achnatherum chingii	IB4c
Achnatherum chingii	IIC5a
Achnatherum chingii	IIC6a
Achnatherum chingii	IIID10b
Achnatherum chingii	IIID8c
Achnatherum chingii	IIIE13a
Achnatherum chingii	IIIE14a
Achnatherum chingii	IIIE14b
Achnatherum chingii	IIIE14c
Achnatherum chingii	IIIE14d
Achnatherum chingii	IIIE15b
Achnatherum chingii	IIIF16a
Achnatherum chingii	IIIF16b
Achnatherum chingii	IIIF16c
Achnatherum chingii	IIIF17a
Achnatherum inaequiglume	IIC6a
Achnatherum inaequiglume	IIID10a
Achnatherum inaequiglume	IIIE14b
Achnatherum inaequiglume	IIIE14c
Achnatherum inaequiglume	IIIE14d
Achnatherum nakaii	IA1
Achnatherum nakaii	IB4a
Achnatherum nakaii	IB4b
Achnatherum nakaii	IB4c
Achnatherum nakaii	IIC6a
Achnatherum nakaii	IIID11d
Achnatherum nakaii	IIID8b
Achnatherum nakaii	IIID8c
Achnatherum nakaii	IIIE14c
Achnatherum psilantherum	IB4c
Achnatherum psilantherum	IIC6a
Achnatherum psilantherum	IIID8c
Achnatherum psilantherum	IIIE14c
Achnatherum psilantherum	IIIE14d
Achnatherum psilantherum	IIIF16a
Achnatherum psilantherum	IIIF16b
Achnatherum psilantherum	IIIF16c
Acidosasa chienouensis	IIID11a
Acidosasa chienouensis	IIID11d
Acidosasa chienouensis	IIID9c
Acidosasa chinensis	IIID11c
Acidosasa longiligula	IIID11a
Acidosasa nanunica	IIID11d
Acidosasa venusta	IIID11c
Acidosasa xiushanensis	IIID10d
Aconitum abietetorum	IA3
Aconitum abietetorum	IIC5a
Aconitum abietetorum	IIC6a
Aconitum abietetorum	IIID11d
Aconitum abietetorum	IIID12a
Aconitum abietetorum	IIID7
Aconitum abietetorum	IIID8c
Aconitum abietetorum	IIID8d
Aconitum abietetorum	IIID9d
Aconitum abietetorum	IIIE13a
Aconitum abietetorum	IIIE13c
Aconitum abietetorum	IIIE14a
Aconitum abietetorum	IIIE14b
Aconitum abietetorum	IIIE14c
Aconitum abietetorum	IIIE14d
Aconitum abietetorum	IIIE15b
Aconitum abietetorum	IIIF16a
Aconitum abietetorum	IIIF17a
Aconitum abietetorum	IVG21c
Aconitum abietetorum	IVG24
Aconitum acutiusculum	IIIE14a
Aconitum alboflavidum	IIIE14a
Aconitum alpinonepalense	IIIF17a
Aconitum austroyunnanense	IIIE13b
Aconitum austroyunnanense	IIIE13c
Aconitum brachypodum	IIIE13a
Aconitum brachypodum	IIIE14b
Aconitum brachypodum	IIIE14c
Aconitum brachypodum	IIID10b
Aconitum brachypodum	IIIE13a
Aconitum brachypodum	IIIE14a
Aconitum brachypodum	IIIE14b
Aconitum brachypodum	IIIE14c
Aconitum brachypodum	IIIE14d
Aconitum brachypodum	IVG24
Aconitum bracteolosum	IIIE14b
Aconitum brevicalcaratum	IIIE13a
Aconitum brevicalcaratum	IIIE14a
Aconitum brevicalcaratum	IIIE14b
Aconitum brevilimbum	IIIE15b
Aconitum brevilimbum	IVG24
Aconitum brevipetalum	IIIE14a
Aconitum brevipetalum	IIIE14c
Aconitum brunneum	IIIE14b
Aconitum brunneum	IIIE14c
Aconitum brunneum	IIIE14d
Aconitum brunneum	IIIF16a
Aconitum brunneum	IIIF16b
Aconitum bulbilliferum	IIIE13a
Aconitum bulleyanum	IIIE13a
Aconitum bulleyanum	IIIE14a
Aconitum bulleyanum	IIIE14b
Aconitum campylorrhynchum	IIIE14b
Aconitum campylorrhynchum	IIIE14c
Aconitum campylorrhynchum	IIIE14d
Aconitum cannabifolium	IIID10a
Aconitum cannabifolium	IIID10d
Aconitum cannabifolium	IIID8b
Aconitum cannabifolium	IIID8c
Aconitum cannabifolium	IIID9a
Aconitum cannabifolium	IIID9b
Aconitum changianum	IIIE14a
Aconitum changianum	IIIE14d
Aconitum changianum	IIIE15b
Aconitum chayuense	IIIE15b
Aconitum chiachaense	IIIE15b
Aconitum chienningense	IIIE14b
Aconitum chienningense	IIIE14c
Aconitum chienningense	IIIE15b
Aconitum chilienshanicum	IIC6a
Aconitum chilienshanicum	IIIF16a
Aconitum chrysotrichum	IIIE14b
Aconitum chrysotrichum	IIIE14c
Aconitum chuianum	IIIE14b
Aconitum chuosjiaense	IIIE14c
Aconitum contortum	IIIE13a
Aconitum contortum	IIIE14a
Aconitum coriaceifolium	IIIE14b
Aconitum crassiflorum	IIIE14a
Aconitum crassiflorum	IIIE14b
Aconitum crassiflorum	IIIE14c
Aconitum creagromorphum	IIIE15b
Aconitum creagromorphum	IVG24
Aconitum daxinganlinense	IA1
Aconitum daxinganlinense	IIID7
Aconitum delavayi	IIID10c
Aconitum delavayi	IIIE13a
Aconitum delavayi	IIIE13c
Aconitum delavayi	IIIE14a
Aconitum delavayi	IIIE14b
Aconitum delavayi	IIIE14c
Aconitum delavayi	IIIE14d
Aconitum diqingense	IIIE14a
Aconitum dolichorhynchum	IIIE14a
Aconitum dolichorhynchum	IIIE15b
Aconitum dolichostachyum	IIIE14c
Aconitum dolichostachyum	IIIE15b
Aconitum duclouxii	IIIE13a
Aconitum duclouxii	IIIE13c
Aconitum duclouxii	IIIE14a
Aconitum duclouxii	IIIE14b
Aconitum dunhuaense	IIID7
Aconitum elliotii	IIID8b
Aconitum elliotii	IIIE15b
Aconitum elliotii	IIIE15b
Aconitum elliotii	IVG24
Aconitum episcopale	IIID10c
Aconitum episcopale	IIIE13a
Aconitum episcopale	IIIE13c
Aconitum episcopale	IIIE14b
Aconitum episcopale	IIIE14c
Aconitum episcopale	IIIE14d
Aconitum falciforme	IIIE14b
Aconitum falciforme	IIIE14c
Aconitum falciforme	IIIE14d
Aconitum fangianum	IIIE14c
Aconitum fengii	IIIE14b
Aconitum fengii	IIIE14a
Aconitum fengii	IIIE14b
Aconitum finetianum	IIID10d
Aconitum finetianum	IIID11b
Aconitum finetianum	IIID11c
Aconitum finetianum	IIID9a
Aconitum finetianum	IIID9b
Aconitum finetianum	IIID9c
Aconitum finetianum	IIID9d
Aconitum flavum	IB4c
Aconitum flavum	IIC6a
Aconitum flavum	IIID10a
Aconitum flavum	IIID8c
Aconitum flavum	IIID8d
Aconitum flavum	IIIE14a
Aconitum flavum	IIIE14b
Aconitum flavum	IIIE14c
Aconitum flavum	IIIE14d
Aconitum flavum	IIIE15b
Aconitum flavum	IIIF16a
Aconitum flavum	IIIF16b
Aconitum flavum	IIIF16c
Aconitum flavum	IIIF17a
Aconitum flavum	IIIF17b
Aconitum formosanum	IVG19b
Aconitum forrestii	IIIE14b
Aconitum forrestii	IIIE14d
Aconitum franchetii	IIID10b
Aconitum franchetii	IIIE13a
Aconitum franchetii	IIIE14b
Aconitum franchetii	IIIE14c
Aconitum franchetii	IIIE14d
Aconitum fukutomei	IVG19a
Aconitum fukutomei	IVG19b
Aconitum fusungense	IIID7
Aconitum geniculatum	IIID10c
Aconitum geniculatum	IIIE13a
Aconitum geniculatum	IIIE14b
Aconitum geniculatum	IIIE14c
Aconitum georgei	IIIE13a
Aconitum georgei	IIIE14b
Aconitum gezaense	IIIE14b
Aconitum glabrisepalum	IIIE14b
Aconitum glabrisepalum	IIIE14d
Aconitum gymnandrum	IB4c
Aconitum gymnandrum	IIC6a
Aconitum gymnandrum	IIC6b
Aconitum gymnandrum	IIID8c
Aconitum gymnandrum	IIID9c
Aconitum gymnandrum	IIIE13a
Aconitum gymnandrum	IIIE14a
Aconitum gymnandrum	IIIE14b
Aconitum gymnandrum	IIIE14c
Aconitum gymnandrum	IIIE14d
Aconitum gymnandrum	IIIE15b
Aconitum gymnandrum	IIIF16a
Aconitum gymnandrum	IIIF16b
Aconitum gymnandrum	IIIF16c
Aconitum gymnandrum	IIIF17a
Aconitum gymnandrum	IIIF17b
Aconitum gymnandrum	IVG24
Aconitum habaense	IIIE14b
Aconitum hamatipetalum	IIIE13a
Aconitum hamatipetalum	IIIE14c
Aconitum hamatipetalum	IIIE13c
Aconitum hamatipetalum	IIIE14a
Aconitum hamatipetalum	IIIE14b
Aconitum handelianum	IIIE14a
Aconitum handelianum	IIIE14b
Aconitum henryi	IIID10a
Aconitum henryi	IIID10d
Aconitum henryi	IIID8b
Aconitum henryi	IIID8c
Aconitum henryi	IIC6a
Aconitum henryi	IIID10a
Aconitum henryi	IIID10b
Aconitum henryi	IIID10d
Aconitum henryi	IIID8c
Aconitum henryi	IIID8d
Aconitum henryi	IIID9a
Aconitum henryi	IIID9b
Aconitum henryi	IIIE14b
Aconitum henryi	IIIE14c
Aconitum henryi	IIIE14d
Aconitum henryi	IIIF16a
Aconitum henryi	IIIF16b
Aconitum huiliense	IIIE13a
Aconitum incisofidum	IIIE14b
Aconitum iochanicum	IIIE13a
Aconitum iochanicum	IIIE14a
Aconitum iochanicum	IIIE14b
Aconitum iochanicum	IIIE15b
Aconitum jilongense	IIIF17a
Aconitum jiulongense	IIIE14b
Aconitum kagerpuense	IIIE14a
Aconitum kojimae	IVG19b
Aconitum kojimae	IVG20
Aconitum kongboense	IIIE14b
Aconitum kongboense	IIIE14c
Aconitum kongboense	IIIE14a
Aconitum kongboense	IIIE14b
Aconitum kongboense	IIIE14c
Aconitum kongboense	IIIE15b
Aconitum kongboense	IIIF16c
Aconitum kongboense	IIIF17a
Aconitum kongboense	IVG24
Aconitum kungshanense	IIIE14a
Aconitum legendrei	IIIE14b
Aconitum legendrei	IIIE14b
Aconitum leiostachyum	IIIE14c
Aconitum leiwuqiense	IIIE14a
Aconitum liangshanicum	IIIE13a
Aconitum liangshanicum	IIIE14b
Aconitum lihsienense	IIIE14c
Aconitum liljestrandii	IIIE14b
Aconitum liljestrandii	IIIE14c
Aconitum liljestrandii	IIC6a
Aconitum liljestrandii	IIIE14b
Aconitum liljestrandii	IIIE14c
Aconitum liljestrandii	IIIE15b
Aconitum lobulatum	IIIE14b
Aconitum lonchodontum	IIID10a
Aconitum lonchodontum	IIID10d
Aconitum longilobum	IIIE15b
Aconitum longipedicellatum	IIIE15b
Aconitum longipetiolatum	IIIE15b
Aconitum ludlowii	IIIF16c
Aconitum ludlowii	IIIE15b
Aconitum ludlowii	IIIF17a
Aconitum ludlowii	IIIF17b
Aconitum luningense	IIIE14b
Aconitum lycoctonifolium	IIID8c
Aconitum lycoctonifolium	IVG24
Aconitum magnibracteolatum	IIIE13a
Aconitum milinense	IIIE15b
Aconitum nielamuense	IIIF17a
Aconitum ningwuense	IIID8c
Aconitum nutantiflorum	IIIE15b
Aconitum ouvrardianum	IIIE14a
Aconitum ouvrardianum	IIIE14b
Aconitum ouvrardianum	IIC6a
Aconitum ouvrardianum	IIIE14a
Aconitum ouvrardianum	IIIE14b
Aconitum ouvrardianum	IIIE15b
Aconitum parcifolium	IIIE14a
Aconitum pendulicarpum	IIID10a
Aconitum pendulicarpum	IIIE14a
Aconitum pendulicarpum	IIIE15b
Aconitum pendulum	IIC6a
Aconitum pendulum	IIC6b
Aconitum pendulum	IIID10a
Aconitum pendulum	IIID10b
Aconitum pendulum	IIID8c
Aconitum pendulum	IIID9a
Aconitum pendulum	IIID9b
Aconitum pendulum	IIIE13a
Aconitum pendulum	IIIE14a
Aconitum pendulum	IIIE14b
Aconitum pendulum	IIIE14c
Aconitum pendulum	IIIE14d
Aconitum pendulum	IIIF16a
Aconitum pendulum	IIIF16b
Aconitum pendulum	IIIF16c
Aconitum pendulum	IIIF17a
Aconitum pendulum	IIIF17b
Aconitum pendulum	IVG24
Aconitum phyllostegium	IIIE14b
Aconitum piepunense	IIIE14b
Aconitum piepunense	IIIE14a
Aconitum piepunense	IIIE14b
Aconitum piepunense	IIIE14c
Aconitum pilopetalum	IIIE14c
Aconitum polyanthum	IIIE14a
Aconitum polyanthum	IIIE14b
Aconitum polyanthum	IIIE14c
Aconitum polyanthum	IIIE14d
Aconitum polycarpum	IIIE14a
Aconitum polyschistum	IIIE14b
Aconitum polyschistum	IIIE14c
Aconitum polyschistum	IIIE14d
Aconitum pomeense	IIIE15b
Aconitum prominens	IIIE14c
Aconitum prominens	IIIE15b
Aconitum pseudobrunneum	IIIE14b
Aconitum pseudobrunneum	IIIE14c
Aconitum pseudodivaricatum	IIIE15b
Aconitum pseudogeniculatum	IIIE14c
Aconitum pseudostapfianum	IIIE14b
Aconitum pukeense	IIIE13a
Aconitum pycnanthum	IIIE14b
Aconitum racemulosum	IIIE14b
Aconitum racemulosum	IIID10b
Aconitum racemulosum	IIID10c
Aconitum racemulosum	IIID10d
Aconitum racemulosum	IIIE14b
Aconitum racemulosum	IIIE14d
Aconitum racemulosum	IIIF16c
Aconitum ramulosum	IIIE14b
Aconitum refracticarpum	IIIE14a
Aconitum refractum	IIID10d
Aconitum refractum	IIID9d
Aconitum refractum	IIIE14a
Aconitum refractum	IIIE14b
Aconitum refractum	IIIE14c
Aconitum refractum	IIIE15b
Aconitum refractum	IIIF16c
Aconitum rhombifolium	IIID10b
Aconitum rhombifolium	IIIE14b
Aconitum rhombifolium	IIIE14c
Aconitum rhombifolium	IIIE14d
Aconitum richardsonianum	IIIE15b
Aconitum richardsonianum	IIIF17a
Aconitum rilongense	IIIE14c
Aconitum rockii	IIIE14b
Aconitum secundiflorum	IIIE14d
Aconitum sessiliflorum	IIIE14a
Aconitum sessiliflorum	IIIE14b
Aconitum sessiliflorum	IIIE14c
Aconitum shensiense	IIID8c
Aconitum sinchiangense	IA3
Aconitum sinoaxillare	IIIE15b
Aconitum sinomontanum	IIID10a
Aconitum sinomontanum	IIID10d
Aconitum sinomontanum	IIID11d
Aconitum sinomontanum	IIID8b
Aconitum sinomontanum	IIID9a
Aconitum sinomontanum	IIID9b
Aconitum sinomontanum	IIID9c
Aconitum sinomontanum	IIID9d
Aconitum sinomontanum	IIIE13a
Aconitum sinomontanum	IIIE14c
Aconitum sinomontanum	IIIE14d
Aconitum sinomontanum	IA3
Aconitum sinomontanum	IB4b
Aconitum sinomontanum	IB4c
Aconitum sinomontanum	IIC6a
Aconitum sinomontanum	IIID10a
Aconitum sinomontanum	IIID10c
Aconitum sinomontanum	IIID10d
Aconitum sinomontanum	IIID8b
Aconitum sinomontanum	IIID8c
Aconitum sinomontanum	IIID8d
Aconitum sinomontanum	IIID9b
Aconitum sinomontanum	IIIE13b
Aconitum sinomontanum	IIIE14b
Aconitum sinomontanum	IIIE14c
Aconitum sinomontanum	IIIE14d
Aconitum sinomontanum	IIIF16a
Aconitum sinomontanum	IIIF16b
Aconitum sinonapelloides	IIIE13a
Aconitum sinonapelloides	IIIE13b
Aconitum sinonapelloides	IIIE14a
Aconitum sinonapelloides	IIIE14b
Aconitum smithii	IB4b
Aconitum smithii	IB4c
Aconitum smithii	IIID8c
Aconitum smithii	IIID8d
Aconitum souliei	IIIE14a
Aconitum spathulatum	IIIE13a
Aconitum spiripetalum	IIIE14a
Aconitum spiripetalum	IIIE14b
Aconitum spiripetalum	IIIE14c
Aconitum spiripetalum	IIIE14d
Aconitum stapfianum	IIIE14b
Aconitum stapfianum	IIIE13a
Aconitum stapfianum	IIIE14a
Aconitum stapfianum	IIIE14b
Aconitum stylosoides	IIIE14b
Aconitum stylosum	IIIE14a
Aconitum stylosum	IIIE14a
Aconitum stylosum	IIIE15b
Aconitum stylosum	IVG23
Aconitum sungpanense	IB4c
Aconitum sungpanense	IIC6a
Aconitum sungpanense	IIID10a
Aconitum sungpanense	IIID10b
Aconitum sungpanense	IIID8c
Aconitum sungpanense	IIID8d
Aconitum sungpanense	IIID9a
Aconitum sungpanense	IIIE14b
Aconitum sungpanense	IIIE14c
Aconitum sungpanense	IIIE14d
Aconitum sungpanense	IIIF16a
Aconitum sungpanense	IIIF16b
Aconitum taipeicum	IIID8c
Aconitum tangense	IIC6a
Aconitum tangense	IIIF16c
Aconitum tangense	IIIF17a
Aconitum tanguticum	IIC6a
Aconitum tanguticum	IIID8c
Aconitum tanguticum	IIIE14a
Aconitum tanguticum	IIIE14b
Aconitum tanguticum	IIIE14c
Aconitum tanguticum	IIIE14d
Aconitum tanguticum	IIIF16a
Aconitum tanguticum	IIIF16b
Aconitum tanguticum	IIIF16c
Aconitum taronense	IIIE14a
Aconitum tatsienense	IIIE14c
Aconitum tatsienense	IIIE13a
Aconitum tatsienense	IIIE14b
Aconitum tenuicaule	IIIE14a
Aconitum tongolense	IIC6a
Aconitum tongolense	IIID10a
Aconitum tongolense	IIID10c
Aconitum tongolense	IIIE14a
Aconitum tongolense	IIIE14b
Aconitum tongolense	IIIE14c
Aconitum tongolense	IIIE15b
Aconitum tongolense	IIIF16a
Aconitum tongolense	IIIF16c
Aconitum tongolense	IIIF17a
Aconitum transsectum	IIIE14b
Aconitum tsaii	IIIE14a
Aconitum tschangbaischanense	IB4a
Aconitum tschangbaischanense	IIID7
Aconitum validinerve	IIIE14b
Aconitum vilmorinianum	IIIE13a
Aconitum vilmorinianum	IIIE14b
Aconitum vilmorinianum	IIID10c
Aconitum vilmorinianum	IIIE13a
Aconitum vilmorinianum	IIIE13b
Aconitum vilmorinianum	IIIE13c
Aconitum vilmorinianum	IIIE14b
Aconitum weixiense	IIIE14a
Aconitum wuchagouense	IB4a
Aconitum yachiangense	IIIE14c
Aconitum yangii	IIIE14b
Aconitum yanyuanense	IIIE14b
Aconitum yinschanicum	IB4b
Aconitum yinschanicum	IB4c
Aconitum yunlingense	IIIE14a
Acorus gramineus	IB4a
Acorus gramineus	IIID10a
Acorus gramineus	IIID10b
Acorus gramineus	IIID10c
Acorus gramineus	IIID10d
Acorus gramineus	IIID11b
Acorus gramineus	IIID11c
Acorus gramineus	IIID11d
Acorus gramineus	IIID12a
Acorus gramineus	IIID12b
Acorus gramineus	IIID12c
Acorus gramineus	IIID8c
Acorus gramineus	IIID8d
Acorus gramineus	IIID9a
Acorus gramineus	IIID9b
Acorus gramineus	IIID9c
Acorus gramineus	IIID9d
Acorus gramineus	IIIE13a
Acorus gramineus	IIIE13b
Acorus gramineus	IIIE13c
Acorus gramineus	IIIE14a
Acorus gramineus	IIIE14b
Acorus gramineus	IIIE14d
Acorus gramineus	IVG22
Acorus gramineus	IVG23
Acorus tatarinowii	IIC6a
Acorus tatarinowii	IIID10a
Acorus tatarinowii	IIID10b
Acorus tatarinowii	IIID10c
Acorus tatarinowii	IIID10d
Acorus tatarinowii	IIID11b
Acorus tatarinowii	IIID11c
Acorus tatarinowii	IIID11d
Acorus tatarinowii	IIID12a
Acorus tatarinowii	IIID12b
Acorus tatarinowii	IIID12c
Acorus tatarinowii	IIID8b
Acorus tatarinowii	IIID8c
Acorus tatarinowii	IIID9a
Acorus tatarinowii	IIID9b
Acorus tatarinowii	IIID9c
Acorus tatarinowii	IIID9d
Acorus tatarinowii	IIIE13a
Acorus tatarinowii	IIIE13b
Acorus tatarinowii	IIIE13c
Acorus tatarinowii	IIIE14a
Acorus tatarinowii	IIIE14b
Acorus tatarinowii	IIIE14d
Acorus tatarinowii	IIIE15b
Acorus tatarinowii	IVG21c
Acorus tatarinowii	IVG21d
Acorus tatarinowii	IVG22
Acorus tatarinowii	IVG23
Acranthera sinensis	IIIE13a
Acranthera sinensis	IIIE13b
Acranthera sinensis	IVG22
Acranthera sinensis	IVG23
Acronema alpinum	IIIE15b
Acronema alpinum	IIIF16c
Acronema alpinum	IIIF17a
Acronema astrantiifolium	IIIE13a
Acronema astrantiifolium	IIIE14a
Acronema astrantiifolium	IIIE14b
Acronema astrantiifolium	IIIE14c
Acronema brevipedicellatum	IIIE14c
Acronema chienii	IIIE14b
Acronema chienii	IIIE14c
Acronema chienii	IIIE14d
Acronema chienii	IIIE14a
Acronema chienii	IIIE14b
Acronema chienii	IIIE14c
Acronema chienii	IIIE15b
Acronema chienii	IIIF16a
Acronema chinense	IIIE14b
Acronema chinense	IIIE14c
Acronema chinense	IIIF16a
Acronema chinense	IIIF16b
Acronema chinense	IVG24
Acronema chinense	IIC6a
Acronema chinense	IIIE13a
Acronema chinense	IIIE14b
Acronema chinense	IIIE14c
Acronema chinense	IIIE15b
Acronema chinense	IIIF16a
Acronema chinense	IIIF16b
Acronema chinense	IIIF16c
Acronema commutatum	IIIE14a
Acronema commutatum	IIIE14b
Acronema commutatum	IIIE14c
Acronema commutatum	IIIE15b
Acronema commutatum	IIIF17a
Acronema forrestii	IIIE14b
Acronema forrestii	IIIE14c
Acronema gracile	IIIE15b
Acronema gracile	IIIF17a
Acronema paniculatum	IIIE13a
Acronema paniculatum	IIIE14a
Acronema paniculatum	IIIE14b
Acronema paniculatum	IIIE14c
Acronema paniculatum	IIIE15b
Acronema paniculatum	IIIF17a
Acronema schneideri	IIID8c
Acronema schneideri	IIIE13a
Acronema schneideri	IIIE14a
Acronema schneideri	IIIE14b
Acronema schneideri	IIIE14c
Acronema schneideri	IIIF16c
Acronema schneideri	IVG24
Acronema xizangense	IIIE14b
Acronema xizangense	IIIE15b
Acronema yadongense	IIIF17a
Actephila merrilliana	IIID11c
Actephila merrilliana	IVG21c
Actephila merrilliana	IVG21d
Actephila merrilliana	IVG22
Actinidia carnosifolia	IIID12c
Actinidia carnosifolia	IVG22
Actinidia chengkouensis	IIID10a
Actinidia chinensis	IIID10b
Actinidia chinensis	IIID10c
Actinidia chinensis	IVG19a
Actinidia chinensis	IVG19b
Actinidia chinensis	IIID10a
Actinidia chinensis	IIID10b
Actinidia chinensis	IIID10c
Actinidia chinensis	IIID10d
Actinidia chinensis	IIID11a
Actinidia chinensis	IIID11b
Actinidia chinensis	IIID11d
Actinidia chinensis	IIID12a
Actinidia chinensis	IIID12c
Actinidia chinensis	IIID8b
Actinidia chinensis	IIID8c
Actinidia chinensis	IIID9a
Actinidia chinensis	IIID9b
Actinidia chinensis	IIID9c
Actinidia chinensis	IIID9d
Actinidia chinensis	IIIE13a
Actinidia chinensis	IIIE13b
Actinidia chinensis	IIIE14b
Actinidia chinensis	IIIE14d
Actinidia chinensis	IVG22
Actinidia chrysantha	IIID10b
Actinidia chrysantha	IIID10d
Actinidia chrysantha	IIID11b
Actinidia chrysantha	IIID11c
Actinidia chrysantha	IIID11d
Actinidia chrysantha	IIID12a
Actinidia chrysantha	IIID9c
Actinidia cinerascens	IIID10a
Actinidia cinerascens	IIID10b
Actinidia cinerascens	IIID10c
Actinidia cinerascens	IIID10d
Actinidia cinerascens	IIID11b
Actinidia cinerascens	IIID11c
Actinidia cinerascens	IIID11d
Actinidia cinerascens	IIID12a
Actinidia cinerascens	IIID12b
Actinidia cinerascens	IIID9d
Actinidia deliciosa	IIID10a
Actinidia deliciosa	IIID10b
Actinidia deliciosa	IIID10c
Actinidia deliciosa	IIID10d
Actinidia deliciosa	IIID11d
Actinidia deliciosa	IIID12a
Actinidia deliciosa	IIID8c
Actinidia deliciosa	IIID9b
Actinidia deliciosa	IIID9c
Actinidia deliciosa	IIID9d
Actinidia deliciosa	IIIE13a
Actinidia deliciosa	IIIE14b
Actinidia deliciosa	IIIE14c
Actinidia deliciosa	IIIE14d
Actinidia eriantha	IIID11a
Actinidia eriantha	IIID9c
Actinidia eriantha	IIID10b
Actinidia eriantha	IIID10c
Actinidia eriantha	IIID10d
Actinidia eriantha	IIID11a
Actinidia eriantha	IIID11b
Actinidia eriantha	IIID11c
Actinidia eriantha	IIID11d
Actinidia eriantha	IIID12a
Actinidia eriantha	IIID12b
Actinidia eriantha	IIID12c
Actinidia eriantha	IIID9a
Actinidia eriantha	IIID9c
Actinidia eriantha	IIID9d
Actinidia eriantha	IVG22
Actinidia fanjingshanensis	IIID10d
Actinidia farinosa	IIID11d
Actinidia farinosa	IIID12c
Actinidia farinosa	IVG23
Actinidia fasciculoides	IIID12c
Actinidia fasciculoides	IVG22
Actinidia fasciculoides	IIID12c
Actinidia fasciculoides	IIIE13a
Actinidia fasciculoides	IVG22
Actinidia fortunatii	IIID10c
Actinidia fortunatii	IIID10d
Actinidia fortunatii	IIID11b
Actinidia fortunatii	IIID11c
Actinidia fortunatii	IIID11d
Actinidia fortunatii	IIID12a
Actinidia fortunatii	IIID12b
Actinidia fortunatii	IIID12c
Actinidia fortunatii	IVG22
Actinidia fulvicoma	IIID10c
Actinidia fulvicoma	IIID10d
Actinidia fulvicoma	IIID11b
Actinidia fulvicoma	IIID11c
Actinidia fulvicoma	IIID11d
Actinidia fulvicoma	IIID12a
Actinidia fulvicoma	IIID12c
Actinidia fulvicoma	IIID9c
Actinidia fulvicoma	IIID9d
Actinidia fulvicoma	IIIE13a
Actinidia fulvicoma	IIIE13b
Actinidia fulvicoma	IIID10b
Actinidia fulvicoma	IIID10c
Actinidia fulvicoma	IIID10d
Actinidia fulvicoma	IIID11a
Actinidia fulvicoma	IIID11b
Actinidia fulvicoma	IIID11c
Actinidia fulvicoma	IIID11d
Actinidia fulvicoma	IIID12a
Actinidia fulvicoma	IIID12b
Actinidia fulvicoma	IIID12c
Actinidia fulvicoma	IIID9c
Actinidia fulvicoma	IIID9d
Actinidia fulvicoma	IIIE13b
Actinidia fulvicoma	IVG22
Actinidia glauco-callosa	IIID10c
Actinidia glauco-callosa	IIIE13c
Actinidia glauco-callosa	IIIE14a
Actinidia glaucophylla	IIID10b
Actinidia glaucophylla	IIID10c
Actinidia glaucophylla	IIID10d
Actinidia glaucophylla	IIID11b
Actinidia glaucophylla	IIID11c
Actinidia glaucophylla	IIID11d
Actinidia glaucophylla	IIID12a
Actinidia glaucophylla	IIID12b
Actinidia glaucophylla	IVG22
Actinidia globosa	IIID10d
Actinidia gracilis	IIID12b
Actinidia grandiflora	IIID10a
Actinidia grandiflora	IIID10b
Actinidia grandiflora	IIID10c
Actinidia grandiflora	IIID10d
Actinidia grandiflora	IIID11d
Actinidia grandiflora	IIID9c
Actinidia grandiflora	IIIE14b
Actinidia guilinensis	IIID11d
Actinidia hemsleyana	IB4a
Actinidia hemsleyana	IIID10c
Actinidia hemsleyana	IIID10d
Actinidia hemsleyana	IIID11a
Actinidia hemsleyana	IIID11b
Actinidia hemsleyana	IIID12a
Actinidia hemsleyana	IIID9a
Actinidia hemsleyana	IIID9c
Actinidia hemsleyana	IIID9d
Actinidia hemsleyana	IIIE14b
Actinidia hemsleyana	IIIE14d
Actinidia henanensis	IIID10a
Actinidia henanensis	IIID8c
Actinidia henanensis	IIID9b
Actinidia henryi	IIID10d
Actinidia henryi	IIID11b
Actinidia henryi	IIID11c
Actinidia henryi	IIID11d
Actinidia henryi	IIID12a
Actinidia henryi	IIID12b
Actinidia henryi	IIID12c
Actinidia henryi	IIIE13a
Actinidia henryi	IIIE13b
Actinidia henryi	IVG21a
Actinidia henryi	IVG22
Actinidia henryi	IVG23
Actinidia holotricha	IB4c
Actinidia holotricha	IIID10b
Actinidia holotricha	IIID10c
Actinidia holotricha	IIIE13a
Actinidia holotricha	IIIE13b
Actinidia holotricha	IIIE14b
Actinidia hubeiensis	IIID9b
Actinidia laevissima	IIID10d
Actinidia laevissima	IIID12a
Actinidia lanceolata	IIID9c
Actinidia lanceolata	IIID10d
Actinidia lanceolata	IIID11a
Actinidia lanceolata	IIID11b
Actinidia lanceolata	IIID11c
Actinidia lanceolata	IIID11d
Actinidia lanceolata	IIID12a
Actinidia lanceolata	IIID9a
Actinidia lanceolata	IIID9b
Actinidia lanceolata	IIID9c
Actinidia lanceolata	IIID9d
Actinidia leptophylla	IIID10c
Actinidia leptophylla	IIID10d
Actinidia leptophylla	IIIE13a
Actinidia leptophylla	IIIE14a
Actinidia leptophylla	IIIE14b
Actinidia liangguangensis	IIID11c
Actinidia liangguangensis	IIID11d
Actinidia lijiangensis	IIID11d
Actinidia lijiangensis	IIID9b
Actinidia macrosperma	IIID9c
Actinidia macrosperma	IIID9d
Actinidia macrosperma	IIID10d
Actinidia macrosperma	IIID11b
Actinidia macrosperma	IIID9a
Actinidia macrosperma	IIID9b
Actinidia macrosperma	IIID9c
[truncated: 63,536 more rows]
